# Supplementary material for: Arabinoxylan Improves Quality and Inhibits Starch Retrogradation in Mashed Potatoes Under Cold Storage
Source: Foods. 2026 Jun 19;15(12):2212. doi: 10.3390/foods15122212 (PMC13297698; doi:10.3390/foods15122212)
Supplement: Supplementary file 1 [file foods-15-02212-s001.zip]

Archive with 1 entries (1 files):
- foods-4331953-supplementary.pdf
